# Supplementary material for: Cognitive Function, Healthy Lifestyle, and All-Cause Mortality among Chinese Older Adults: A Longitudinal Prospective Study
Source: Nutrients. 2024 Apr 26;16(9):1297. doi: 10.3390/nu16091297 (PMC11085585; doi:10.3390/nu16091297)
Supplement: Supplementary file 1 [file nutrients-16-01297-s001.zip]

Archive with 1 entries (1 files):
- nutrients-2964434-supplementary.pdf
